# Supplementary material for: Equine Gram-Negative Oral Microbiota: An Antimicrobial Resistances Watcher?
Source: Antibiotics (Basel). 2023 Apr 21;12(4):792. doi: 10.3390/antibiotics12040792 (PMC10135200; doi:10.3390/antibiotics12040792)
Supplement: Supplementary file 1 [file antibiotics-12-00792-s001.zip]

Archive with 1 entries (1 files):
- antibiotics-2316206-supplementary.pdf
